# Supplementary material for: Summary of BARD1 Mutations and Precise Estimation of Breast and Ovarian Cancer Risks Associated with the Mutations
Source: Genes (Basel). 2020 Jul 15;11(7):798. doi: 10.3390/genes11070798 (PMC7397132; doi:10.3390/genes11070798)
Supplement: Supplementary file 1 [file genes-11-00798-s001.zip]

Archive with 3 entries (3 files):
- Supplementary Figure and Tables_Suszynska et al_Genes/Supplementary Figure S1_Suszynska et al_Genes.pdf
- Supplementary Figure and Tables_Suszynska et al_Genes/Supplementary Table S1_Suszynska et al_Genes.xlsx
- Supplementary Figure and Tables_Suszynska et al_Genes/Supplementary Table S2_Suszynska et al_Genes.xlsx
